# Supplementary material for: Differential Effects of Dietary Macronutrients on the Development of Oncogenic KRAS-Mediated Pancreatic Ductal Adenocarcinoma
Source: Cancers (Basel). 2022 May 31;14(11):2723. doi: 10.3390/cancers14112723 (PMC9179355; doi:10.3390/cancers14112723)
Supplement: Supplementary file 1 [file cancers-14-02723-s001.zip]

Archive with 1 entries (1 files):
- cancers-1742030-supplementary.docx
